# Supplementary material for: The Hydrogen Storage Properties and Catalytic Mechanism of the AZ31-WS2 Nanotube/Pd Composite
Source: Nanomaterials (Basel). 2025 May 27;15(11):802. doi: 10.3390/nano15110802 (PMC12156327; doi:10.3390/nano15110802)
Supplement: Supplementary file 1 [file nanomaterials-15-00802-s001.zip]

Archive with 1 entries (1 files):
- nanomaterials-3584735-supplementary.pdf
